# Supplementary material for: Experiences with Glofitamab Administration following CAR T Therapy in Patients with Relapsed Mantle Cell Lymphoma
Source: Cells. 2022 Sep 2;11(17):2747. doi: 10.3390/cells11172747 (PMC9454987; doi:10.3390/cells11172747)
Supplement: Supplementary file 1 [file cells-11-02747-s001.zip]

Archive with 1 entries (1 files):
- cells-1839468-supplementary.pdf
